# Supplementary material for: Therapeutic Effects of Catechins in Less Common Neurological and Neurodegenerative Disorders
Source: Nutrients. 2021 Jun 29;13(7):2232. doi: 10.3390/nu13072232 (PMC8308206; doi:10.3390/nu13072232)
Supplement: Supplementary file 1 [file nutrients-13-02232-s001.zip]

Archive with 1 entries (1 files):
- nutrients-1216442-supplementary.pdf
